# Supplementary material for: Analyses of the Impact of Immunosuppressive Cytokines on Porcine Macrophage Responses and Susceptibility to Infection to African Swine Fever Viruses
Source: Pathogens. 2022 Jan 27;11(2):166. doi: 10.3390/pathogens11020166 (PMC8876267; doi:10.3390/pathogens11020166)
Supplement: Supplementary file 1 [file pathogens-11-00166-s001.zip]

Archive with 1 entries (1 files):
- pathogens-1495561-supplementary.pdf
